# Supplementary material for: Dysphagia Symptoms in Patients with Postural Orthostatic Tachycardia Syndrome (POTS): A Qualitative Study
Source: Neurol Int. 2026 Feb 25;18(3):44. doi: 10.3390/neurolint18030044 (PMC13029299; doi:10.3390/neurolint18030044)
Supplement: Supplementary file 1 [file neurolint-18-00044-s001.zip]

Archive with 1 entries (1 files):
- neurolint-4134432-supplementary.docx
